# Supplementary material for: Transport of Moving Duck Flocks in Indonesia and Vietnam: Management Practices That Potentially Impact Avian Pathogen Dissemination
Source: Front Vet Sci. 2021 Jul 9;8:673624. doi: 10.3389/fvets.2021.673624 (PMC8299275; doi:10.3389/fvets.2021.673624)
Supplement: Data Sheet 4 — Raw data Indonesia. [file Data_Sheet_4.xlsx]

## Sheet: (Q1 - 4) Indonesia_transporter_
IDD_fix	UNIQUE_ID	Date	Name_position_enum	Name_Mov_duck1	Name_Mov_duck2	Name_Mov_duck3	FarmRef_Mov_duck1	FarmRef_Mov_duck2	FarmRef_Mov_duck3	Home_mov_duck1_district	Home_mov_duck1_sub_district	Home_mov_duck1_sub_village	Home_mov_duck1_village	Home_mov_duck2_district	Home_mov_duck2_sub_district	Home_mov_duck2_sub_village	Home_mov_duck2_village	Home_mov_duck3_district	Home_mov_duck3_sub_district	Home_mov_duck3_sub_village	Home_mov_duck3_village	Name_transporter	Age_transporter	Home_trans_district	Home_trans_sub_district	Home_trans_sub_village	Home_trans_village	Home_trans_longitude	Home_trans_latitude	Duck_trans_scav_imp	Duck_trans_mark_imp	Duck_trans_hatch_imp	Chick_trans_mark_imp	Oth_anim_trans	Oth_anim_trans_spec	Feed_trans	Feed_trans_spec	Oth_trans	Oth_trans_spec	Oth_sourc1_imp	Oth_sourr1_spec	Oth_sourc2_imp	Oth_sourr2_spec	Oth_sourc3_imp	Oth_sour3_spec	Comments_farmer1	Own_land_yes	Own_land_no	Own_size_type
1	BAT1	2010-01-30	DESSIE ERRY	AMAT SLAMET	TASMONO	RAWIDI	BA37	BA39	BA45	BATANG	BATANG	KEBANYON	KASEPUHAN	BATANG	BATANG	KEBANYON	KASEPUHAN	BATANG	BATANG	WATES ALIT	WATES ALIT	WARTOYO	50	BATANG	BATANG	KEBANYON	KASEPUHAN	06.57.768	109.46.375	2-Important	4-Not applicable	3-Not very important	4-Not applicable	4-Not applicable	0	4-Not applicable	0	4-Not applicable	0	2-Important	FARMER	4-Not applicable	0	4-Not applicable	0	NO	TRUE	FALSE	2 ARE
2	BAT2	2010-01-30	DESSIE ERRY	TASMONO	RAWIDI	AMAT SUDAR	BA39	BA45	BA44	BATANG	BATANG	SENUNUT	KASEPUHAN	BATANG	BATANG	DENASRI	KASEPUHAN	BATANG	BATANG	DENASRI	KASEPUHAN	SLAMET SENEN	52	BATANG	BATANG	KASEPUHAN	DENASRI	06.57.768	109.46.375	1-Very important	4-Not applicable	3-Not very important	4-Not applicable	4-Not applicable	0	4-Not applicable	0	4-Not applicable	0	3-Not very important	0	4-Not applicable	0	4-Not applicable	0	NO	FALSE	TRUE	0
3	BAT3	2010-02-16	Dessie	0	0	0	0	0	0	0	0	0	0	0	0	0	0	0	0	0	0	Husaini	44	BATANG	TULIS	TULIS SARI	TULIS	06.56.984	109.96.891	2-Important	4-Not applicable	4-Not applicable	4-Not applicable	3-Not very important	CATTLE	4-Not applicable	0	3-Not very important	FRUIT	1-Very important	FARMER	4-Not applicable	0	1-Very important	0	0	TRUE	FALSE	1000 M2
4	BAT4	2010-02-16	DESSIE ERI	0	0	0	0	0	0	0	0	0	0	0	0	0	0	0	0	0	0	WARNO	50	BATANG	KANDEMAN	DONDONG	BOTOLAMBAT	06.54.173	109.44.263	2-Important	4-Not applicable	4-Not applicable	4-Not applicable	4-Not applicable	0	4-Not applicable	0	4-Not applicable	0	4-Not applicable	0	4-Not applicable	0	4-Not applicable	0	NO	TRUE	FALSE	0,25 ARE
5	BAT5	2010-02-16	DESSIE ERRI	0	0	0	0	0	0	0	0	0	0	0	0	0	0	0	0	0	0	MUGIYONO	41	BATANG	BATANG	KUDANG KONGSI	KARANG ASEM SELATAN	06.58.657	109.21.819	1-Very important	3-Not very important	4-Not applicable	4-Not applicable	4-Not applicable	0	4-Not applicable	0	4-Not applicable	0	1-Very important	FISH	4-Not applicable	0	4-Not applicable	0	NO	FALSE	TRUE	0
6	BAT6	2010-02-16	DESSIE ERRI	0	0	0	0	0	0	0	0	0	0	0	0	0	0	0	0	0	0	KASDURI/SUKRO	38	BATANG	WARUNG ASEM	PEJAMBON	KRAJAN	06.54.173''	109.44.263''	2-Important	4-Not applicable	4-Not applicable	4-Not applicable	4-Not applicable	0	4-Not applicable	0	2-Important	EGGS	1-Very important	TRADER	4-Not applicable	0	4-Not applicable	0	0	TRUE	FALSE	0
7	BAT7	2010-02-16	DESSIE ERRI	0	0	0	0	0	0	0	0	0	0	0	0	0	0	0	0	0	0	KARTONO	24	BATANG	KANDEMAN	JURANG	KARANGAN	06.57'369''	109.45'993''	1-Very important	3-Not very important	4-Not applicable	4-Not applicable	4-Not applicable	0	4-Not applicable	0	1-Very important	BUILDING MATERIAL	4-Not applicable	0	4-Not applicable	0	4-Not applicable	0	NO	FALSE	TRUE
8	BAT8	2010-02-16	DESSIE ERRI	0	0	0	0	0	0	0	0	0	0	0	0	0	0	0	0	0	0	SIDIARJO	27	BATANG	KANDEMAN	LOSARI	BOROLAMBAT	06.56.984	109.46.872	1-Very important	2-Important	3-Not very important	4-Not applicable	4-Not applicable	0	4-Not applicable	0	1-Very important	WOOD	4-Not applicable	0	4-Not applicable	0	4-Not applicable	0	NO	TRUE	FALSE	0,5 ARE
9	BAT9	2010-02-17	DESSIE ERRI	0	0	0	0	0	0	0	0	0	0	0	0	0	0	0	0	0	0	JUMADI	50	BATANG	KANDEMAN	0	KARANG GENDENG	06.57.430	109.46.385	1-Very important	4-Not applicable	4-Not applicable	4-Not applicable	4-Not applicable	0	3-Not very important	0	3-Not very important	0	1-Very important	0	4-Not applicable	0	4-Not applicable	0	0	TRUE	FALSE	0
10	BAT10	2010-02-17	DESSIE ERRI	0	0	0	0	0	0	0	0	0	0	0	0	0	0	0	0	0	0	HADISUGITO	30	BATANG	0	0	0	06.57.376	109.46.384	1-Very important	4-Not applicable	4-Not applicable	4-Not applicable	4-Not applicable	0	4-Not applicable	0	2-Important	SAND, STONE	1-Very important	DRIVER PUBLIC TRANSPORT	4-Not applicable	0	4-Not applicable	0	0	FALSE	TRUE	0
11	PJT11	2020-11-01	TRI WIDAYATI	ERI SETYAWAN	0	0	PJ24	0	0	PURWOREJO	PURWOREJO	LOGOSOBO	GEBANG	0	0	0	0	0	0	0	0	TOMO PRAYITNO	52	PURWOREJO	NGOMBOL	RASUKAN	RASUKAN	07.50.77	109.57.898	2-Important	1-Very important	1-Very important	1-Very important	4-Not applicable	0	3-Not very important	COMMERCIAL FEED	3-Not very important	FERTILIZER	1-Very important	HATCHERY	2-Important	FARMING	4-Not applicable	0	0	TRUE	FALSE	3 ARE
12	PJT12	2010-11-01	TRI WIDAYATI	SUHERU	0	0	PJ21	0	0	PURWOREJO	LOANO	SEJIWAN	SEJIWAN	0	0	0	0	0	0	0	0	SUDADI	47	PURWOREJO	LOANO	0	0	07.47.070	110.02.487	1-Very important	2-Important	3-Not very important	4-Not applicable	4-Not applicable	0	2-Important	BRAN	1-Very important	EGG	2-Important	EGG TRADER	2-Important	PRODUCER EGG SALT	4-Not applicable	0	0	TRUE	FALSE	0
13	PJT13	2010-01-02	TRI WIDAYATI	SAMSI	0	0	PJ22	0	0	PURWOREJO	LOANO	KEDUNGPOH WATAN	KEDUNGPOH	0	0	0	0	0	0	0	0	MUHIYAT	50	PURWOREJO	LOANO	SEMBUH	MUDALREJO	0	0	1-Very important	4-Not applicable	4-Not applicable	4-Not applicable	4-Not applicable	0	4-Not applicable	0	1-Very important	vegetable, fruit,corn,wood,etc	1-Very important	FARMER	4-Not applicable	0	4-Not applicable	0	0	TRUE	FALSE	410 M2
14	PJT14	2010-11-01	TRI WIDAYATI	WAGINO	0	0	PJ27	0	0	PURWOREJO	PURWOREJO	TEGALREJO	BANYUURIP	0	0	0	0	0	0	0	0	BOWO	21	PURWOREJO	PURWOREJO	TEGALREJO	BANYUURIP	07.44.876	109.59.448	1-Very important	3-Not very important	4-Not applicable	3-Not very important	4-Not applicable	0	2-Important	BRAN, GRASS,RICETALK	1-Very important	RICE,WOOD,STONE	4-Not applicable	0	4-Not applicable	0	4-Not applicable	0	0	TRUE	FALSE	1550 M2
15	PJT15	2010-12-01	TRI WIDAYATI	0	0	0	0	0	0	0	0	0	0	0	0	0	0	0	0	0	0	WIJONARKO	34	PURWOREJO	NGOMBOL	CANDI	CANDI	07.49.494	109.58.716	2-Important	3-Not very important	3-Not very important	4-Not applicable	4-Not applicable		4-Not applicable		1-Very important	FERTILIZER, RICE, CHAIR	1-Very important	HEAD OF SUBVELLAGE	1-Very important	FARMER	4-Not applicable	0	0	TRUE	FALSE	360 M2
16	PJT16	2010-12-01	TRI WIDAYATI	JAMALUDIN	0	0	PJ19	0	0	PURWOREJO	LOANO	KEDUNGPOH WETAN	KEDUNG POH	0	0	0	0	0	0	0	0	MUH SUPAR	49	PURWOREJO	PURWODADI	BUBUTAN	BUBUTAN	07.50.797	110.00.306	2-Important	3-Not very important	3-Not very important	4-Not applicable	3-Not very important	0	3-Not very important	0	1-Very important	FERTILIZER	1-Very important	FERTILIZER DISTRIBUTOR	1-Very important	PLANT SHOP	4-Not applicable	0	0	TRUE	FALSE	26000 M2
17	PJT17	2010-12-01	TRI WIDAYATI	0	0	0	0	0	0	0	0	0	0	0	0	0	0	0	0	0	0	MULYADI	21	PURWOREJO	NGOMBOL	CANDI	CANDI	07.49.635	109.58.650	1-Very important	4-Not applicable	4-Not applicable	4-Not applicable	3-Not very important	GOAT	4-Not applicable	0	1-Very important	RICE, FERTILIZER	4-Not applicable	0	4-Not applicable	0	4-Not applicable	0	0	TRUE	FALSE	200M2
18	PJT18	2010-01-13	TRI WIDAYATI	ERI SETYAWAN	0	0	PJ24	0	0	PURWAOREJO	PURWOREJO	GEBANG	LOGOSOBO	0	0	0	0	0	0	0	0	BUDIANTORO	24	PURWOREJO	NGOMBOL	JOMBANG	CARIKAN	07.49.061	109.57.253	2-Important	3-Not very important	3-Not very important	4-Not applicable	3-Not very important	GOAT	2-Important	BRAN, GRASS	1-Very important	WOOD, SAND, STONE,RICE	4-Not applicable	0	4-Not applicable	0	4-Not applicable	0	0	FALSE	TRUE	0
19	PJT19	2010-01-13	TRI WIDAYATI	SUPRAPTO	0	0	PJ26	0	0	PURWOREJO	BAYAN	SAMBENG	SAMBENG	0	0	0	0	0	0	0	0	ANDRIANTO	24	PURWOREJO	SIDOMULYO	TANGGUNG	TANGGUNG	07.42.539	110.02.017	2-Important	3-Not very important	3-Not very important	4-Not applicable	4-Not applicable	0	4-Not applicable	0	4-Not applicable	0	2-Important	RICE,IRON,WOOD	4-Not applicable	0	4-Not applicable	0	0	FALSE	TRUE	0
20	PJT20	2010-01-13	TRI WIDAYATI	0	0	0	0	0	0	0	0	0	0	0	0	0	0	0	0	0	0	WAHYU HIDAYAT	30	PURWOREJO	BUTUH	SANGGRAHAN	TAMAN SARI	07.46.573	109.52.266	2-Important	3-Not very important	3-Not very important	3-Not very important	3-Not very important	0	3-Not very important	0	1-Very important	CHAIRS, RICE	1-Very important	VILLAGE OFFICIAL	4-Not applicable	0	4-Not applicable	0	SOMETIMES CARRIED ILLNESS PERSON TO HOSPITAL	TRUE	FALSE	4 ARE
21	KLT21	2010-01-19	DIDIK YULIANTO	ISMAN	SUPARDI	KARMANI	0	0	0	0	0	0	0	0	0	0	0	0	0	0	0	DAROJI	50	KENDAL	CEPIRING	KALIAYU	KALIAYU	06.54.0941	110.09.738	1-Very important	4-Not applicable	4-Not applicable	4-Not applicable	4-Not applicable	0	3-Not very important	TRADITIONAL AND COMMERCIA DUCK FEED	4-Not applicable	0	1-Very important	HIS WIFE WORK AS HOUSE KEEPER ON ABROAD	4-Not applicable	0	4-Not applicable	0	0	FALSE	TRUE	0
22	KLT22	2010-02-17	DIDIK YULIANTO	SETYOBUDI	WARJUN	TOMO	0	0	0	KENDAL	CEPIRING	PIDODOWETAN	PIDODOWETAN	KENDAL	CEPIRING	SIDOMULYO KIDUL	SIDOMULYO	KENDAL	CEPIRING	KOROWELANG	KOROWELANG	TEGONURSIO	34	KENDAL	CEPIRING	SIDOMULYOTEGAL	SIDOMULYO	06.54.013	110.09.189	1-Very important	4-Not applicable	2-Important	4-Not applicable	4-Not applicable	0	4-Not applicable	0	1-Very important	MATERIAL BUILDING	1-Very important	DRIVER	4-Not applicable	0	4-Not applicable	0	0	FALSE	TRUE	0
23	KLT23	2010-02-18	DIDIK YULIANTO	0	0	0	0	0	0	0	0	0	0	0	0	0	0	0	0	0	0	EKO WIYANTO	40	KENDAL	KENDAL	PERUM RSS BLOK O	0	06.54.747	110.11.754	1-Very important	4-Not applicable	4-Not applicable	3-Not very important	4-Not applicable	0	3-Not very important	BRAN	3-Not very important	SAND	4-Not applicable	0	4-Not applicable	0	4-Not applicable	0	0	FALSE	TRUE	0
24	KLT24	2010-02-18	DIDIK YULIANTO	0	0	0	0	0	0	0	0	0	0	0	0	0	0	0	0	0	0	SOLEKHAN	31	KENDAL	BRONGSONG	KEDINDING	PURWOKERTO	06.56.290	110.14.000	1-Very important	4-Not applicable	4-Not applicable	4-Not applicable	4-Not applicable	0	3-Not very important	COMERCIAL FEED	2-Important	CEMENT, BRICK, SAND	4-Not applicable	0	4-Not applicable	0	4-Not applicable	0	0	FALSE	TRUE	0
26	KLT26	2010-02-17	DIDIK YULIANTO	SETYOBUDI	0	0	0	0	0	KENDAL	CEPIRING	PIDODOWETAN	PIDODOWETAN	0	0	0	0	0	0	0	0	SUHADI	63	KENDAL	CEPIRING	SIDOMULYO	SIDOMULYO	06.54.303	110.09.037	2-Important	4-Not applicable	2-Important	4-Not applicable	4-Not applicable	0	3-Not very important	DRIEDRICE, BRAN	3-Not very important	MATERIAL BUILDING	1-Very important	DUCK FARMER	2-Important	FARMER	1-Very important	HATCHERY	0	FALSE	TRUE	0
27	KLT27	2010-02-17	DIDIK YULIANTO	SURATNO	SUKARDI	0	0	0	0	KENDAL	KALIWUNGU	WONOREJO	WONOREJO	KENDAL	BRONGSONG	PANGGANGAYOM	PANGGANGAYOM	0	0	0	0	MARWANTO	53	KENDAL	KALIWUNGU	LENGKONG	WONOREJO	06.56.482	110.15.278	1-Very important	4-Not applicable	2-Important	4-Not applicable	4-Not applicable		2-Important	BRAN, DRIEDRICE	4-Not applicable		1-Very important	HATCHERY	1-Very important	DUCK FARMING	4-Not applicable		0	FALSE	TRUE	0
28	KL28	2010-02-17	DIDIK YULIANTO	DUL KALIM		0	0	0	0	KENDAL	KENDAL	NGILIR	NGILIR	0	0	0	0	0	0	0	0	AMIN	35	KENDAL	KENDAL	BALOK, RT03	BALOK	06.54.564	110.12.250	1-Very important	4-Not applicable	4-Not applicable	4-Not applicable	4-Not applicable	0	4-Not applicable	0	2-Important	EGG	1-Very important	DUCK FARMER	4-Not applicable	0	4-Not applicable	0	0	FALSE	TRUE	0
29	KLT29	2010-02-18	DIDIK YULIANTO	MUNJARI	0	0	0	0	0	KENDAL	KENDAL	GANG KERJA	NGILIR	0	0	0	0	0	0	0	0	YUDIONO	40	KENDAL	BRONGSONG	PERSILAN	PERSILAN	06.55.078	110.14.209	1-Very important	3-Not very important	4-Not applicable	4-Not applicable	3-Not very important	CATLE	4-Not applicable		3-Not very important	SAND	1-Very important	LABOUR	4-Not applicable	0	4-Not applicable	0	0	FALSE	TRUE	0
30	BRT31	2010-05-01	DRH DWI HARI SUSANTO	JASIRI	SARIKUN	0	0	0	0	BREBES	BULAKAMBA	PAKIJANGAN	PAKIJANGAN	BREBES	BULAKAMBA	PAKIJANGAN	PAKIJANGAN	0	0	0	0	WARING	49	BREBES	BULAKAMBA	PAKIJANGAN	PAKIJANGAN	06.52.399	10857449	1-Very important	3-Not very important	1-Very important	4-Not applicable	4-Not applicable	0	4-Not applicable	0	4-Not applicable	0	1-Very important	FARMING	4-Not applicable	0	4-Not applicable	0	0	FALSE	TRUE	0
31	BRT32	2010-05-01	DRH DWI HARI SUSANTO	SARIKUN	0	0	0	0	0	BREBES	WANASARI	WANASARI	WANASARI	0	0	0	0	0	0	0	0	ALIP	45	BREBES	SIGAMBIR	0	0	06.51.546	109.02.442	1-Very important	4-Not applicable	2-Important	4-Not applicable	4-Not applicable	0	2-Important	BRAN	4-Not applicable	0	1-Very important	EGG TRADER	4-Not applicable	0	4-Not applicable	0	0	FALSE	TRUE	0
32	BRT33	2010-05-01	DRH DWI HARI SUSANTO	TOSARI	0	0	0	0	0	BREBES	BULAKAMBA	PAKIJANGAN	PAKIJANGAN	0	0	0	0	0	0	0	0	RUSDI	45	BREBES	CIASEM	WANASARI	WANASARI	06.52.654	109.01.623	1-Very important	1-Very important	4-Not applicable	4-Not applicable	4-Not applicable	0	2-Important	BRAN,DRIEDRICE	1-Very important	ONION, SAND, MATERIAL BUILDING	1-Very important	FARMING	4-Not applicable	0	4-Not applicable	0	0	TRUE	FALSE	1500M2
33	BRT34	2010-05-01	DWI HARI SUSANTO	0	0	0	0	0	0	0	0	0	0	0	0	0	0	0	0	0	0	WARJI	40	BREBES	PASUGIH	0	0	0653548	10902734	2-Important	3-Not very important	3-Not very important	4-Not applicable	3-Not very important	0	2-Important	CORN	2-Important	ONION, SAND, MATERIAL BUILDING	1-Very important	FARMING	4-Not applicable	0	4-Not applicable	0	0	TRUE	FALSE	1800M2, ONION
34	BRT35	2010-05-01	DWI HARI SUSANTO	NUR WAHIDI	SAYIDI	0	0	0	0	BREBES	WANASARI	WANASARI	WANASARI	BREBES	WANASARI	WANASARI	WANASARI	0	0	0	0	SIPON	58	BREBES	BULAKAMBA	PAKIJANGAN	PAKIJANGAN	06.52.367	108.57.781	1-Very important	1-Very important	3-Not very important	3-Not very important	3-Not very important	0	3-Not very important	0	2-Important	ONION, MATERIAL BUILDING	2-Important	MOTORCYCLE REPAIRSHOP	2-Important	0	4-Not applicable	0	0	FALSE	TRUE	0
36	BRT37	2010-06-01	DWI HARI SUSANTO	0	0	0	0	0	0	0	0	0	0	0	0	0	0	0	0	0	0	SETIAWAN	0	BREBES	PUSPOSARI	TAMANSISWA STREET	0	06.53.57	109.02.703	1-Very important	2-Important	4-Not applicable	4-Not applicable	4-Not applicable	0	1-Very important	BRAN,CORN	1-Very important	RICE, EGG	1-Very important	MINI SHOP	4-Not applicable	0	4-Not applicable	0	0	FALSE	TRUE	0
37	BRT38	2010-06-01	DWI HARI SUSANTO	NURWAHIDIN	0	0	0	0	0	BREBES	WANASARI	0	0	0	0	0	0	0	0	0	0	WA'AD	40	BREBES	BREBES	SIGAMBIR	SIGAMBIR	06.51.383	109.02.564	2-Important	2-Important	4-Not applicable	4-Not applicable	4-Not applicable	0	4-Not applicable	0	4-Not applicable	0	1-Very important	TRADER	4-Not applicable	0	4-Not applicable	0	TRADER ( CORN, BRAN,RICE, EGGS, FRIED OIL, SUGAR )	FALSE	TRUE	0
38	BRT39	2010-06-01	DWI HARI SUSANTO	KAPSIN	0	0	0	0	0	BREBES	PAKIJANGAN	BULAKAMBA	BULAKAMBA	0	0	0	0	0	0	0	0	HILMAN	0	BREBES	WANASARI	SIGAMBIR	SIGAMBIR	06.52.137	109.01.927	2-Important	2-Important	4-Not applicable	4-Not applicable	4-Not applicable	0	1-Very important	bran	3-Not very important	0	4-Not applicable	0	4-Not applicable	0	4-Not applicable	0	0	FALSE	FALSE	0
39	BRT40	2010-12-01	DWI HARI SUSANTO	SAYADI	0	0	0	0	0	BREBES	WANASARI	WANASAR	WANASARI	0	0	0	0	0	0	0	0	WITNO	0	BREBES	WANASARI	WANASARI	WANASARI	06.51.313	108.57.67	1-Very important	3-Not very important	4-Not applicable	4-Not applicable	4-Not applicable	0	4-Not applicable	0	4-Not applicable	0	4-Not applicable	0	4-Not applicable	0	4-Not applicable	0	0	FALSE	TRUE	0
40	PET41	2010-10-02	RAMA DARMAWAN	JAMSARI	0	0	PE21	0	0	PEMALANG	PETARUKAN	KAREAN	JATIROKEN	0	0	0	0	0	0	0	0	RAIS	54	PEMALANG	PETARUKAN	BULU	BULU	06.52,648	109.27.576	2-Important	4-Not applicable	2-Important	4-Not applicable	4-Not applicable	0	4-Not applicable	0	1-Very important	ONION	3-Not very important	0	4-Not applicable	0	4-Not applicable	0	0	FALSE	TRUE	0
41	PET42	2010-10-02	RAMA DARMAWAN	PARSONO	0	0	PE12	P	P	PEMALANG	PEMALANG	CAUR	TAMBAK REJO	0	0	0	0	0	0	0	0	URIP SUCIPTO	30	PEMALANG	PETRAKUKAN	BULU	BULU	06.52.849	109.27.667	2-Important	4-Not applicable	4-Not applicable	4-Not applicable	4-Not applicable	0	4-Not applicable	0	4-Not applicable	0	4-Not applicable	0	4-Not applicable	0	4-Not applicable	0	0	FALSE	TRUE	0
42	PET43		RAMA DARMAWAN	SUDIRJO			PE10	0	0	PEMALANG	PETARUKAN	JATIROKEN	KLAREAN	0	0	0	0	0	0	0	0	SUTRISNO	32	PEMALANG	PETARUKAN	DUSUNIII	KLAREAN	06.51.003	109.28.447	1-Very important	4-Not applicable	4-Not applicable	4-Not applicable	4-Not applicable	0	4-Not applicable	0	1-Very important	BRICK, SAND	4-Not applicable	0	4-Not applicable	0	4-Not applicable	0	0	FALSE	TRUE	0
43	PET44	2010-10-02	RAMA DARMAWAN	DARSONO	0	0	PE12	0	0	PEMALANG	PEMALANG	TAMBAKREJO	CAUR	0	0	0	0	0	0	0	0	SUPARTO	35	PEMALANG	PETARUKAN	SIAMPEL	KLAREAN	06.50.035	109.28.699	1-Very important	4-Not applicable	2-Important	3-Not very important	4-Not applicable	0	2-Important	0	2-Important	0	1-Very important	DRIVER	4-Not applicable	0	4-Not applicable	0	0	FALSE	TRUE	0
44	PET45	2010-11-02	RAMA DARMAWAN	KARNADI	0	0	PE15	0	0	PEMALANG	PETARUKAN	KLAREAN	JATIROKEN	0	0	0	0	0	0	0	0	DARWANTO	31	PEMALANG	PEMALANG	PETARUKAN	PETARUKAN	06.52.975	109.27.565	1-Very important	4-Not applicable	4-Not applicable	4-Not applicable	4-Not applicable	0	2-Important	0	1-Very important	0	1-Very important	0	4-Not applicable	0	4-Not applicable	0	0	TRUE	FALSE	7000 M2
45	PET46	2010-11-02	RAMA DARMAWAN	SUDIRJA	0	0	PE10	0	0	PEMALANG	PETARUKAN	KLAREN	JATIROKEN	0	0	0	0	0	0	0	0	BAROJI	39	PEMALANG	PETARUKAN	BULU	BULU	06.53,044	109.27.625	1-Very important	4-Not applicable	1-Very important	4-Not applicable	4-Not applicable	0	2-Important	0	2-Important	0	3-Not very important	0	4-Not applicable	0	4-Not applicable	0	0	FALSE	TRUE	0
46	PET47	2010-11-02	RAMA DARMAWAN	0	0	0	0	0	0	0	0	0	0	0	0	0	0	0	0	0	0	KAMTO	38	PEMALANG	PETARUKAN	TEMUIRENG	TEMUIRENG	06.52.899	109.29.086	1-Very important	4-Not applicable	2-Important	4-Not applicable	4-Not applicable	0	2-Important	0	1-Very important	0	2-Important	0	4-Not applicable	0	4-Not applicable	0	0	TRUE	FALSE	0
47	PET48	2010-12-01	RAMA DARMAWAN	DARSONO	0	0	PE12	0	0	PEMALANG	PEMALANG	CAUR	TAMBAKREJO	0	0	0	0	0	0	0	0	DAKIRMAN	0	TEGAL	KRAMAT	JATILAWANG	SEMIKIR	06.55.240	109.23.363	2-Important	4-Not applicable	4-Not applicable	4-Not applicable	4-Not applicable	0	4-Not applicable	0	2-Important	0	4-Not applicable	0	4-Not applicable	0	4-Not applicable	0	0	FALSE	TRUE	0
48	PET49	2010-01-13	RAMA DARMAWAN	SUNAR	0	0	PE11	0	0	PEMALANG	PETARUAKN	KAREN	JATITOKEN	0	0	0	0	0	0	0	0	RISNANTO	32	PEMALANG	PETARUKAN	SICELENG	TEMUIRENG	06.52.375	09.29.568	1-Very important	4-Not applicable	4-Not applicable	4-Not applicable	4-Not applicable	0	2-Important	0	4-Not applicable	0	4-Not applicable	0	4-Not applicable	0	4-Not applicable	0	0	FALSE	TRUE	0
49	PET49	2010-01-14	RAMA DARMAWAN	SUNAR	0	0	PE11	0	0	PEMALANG	PETARUKAN	KLAREAN	JATITEKEN	0	0	0	0	0	0	0	0	SURATMO	34	PEMALANG	PETARUKAN	BULU	BULU	06.52,674	09.27.649	1-Very important	4-Not applicable	4-Not applicable	4-Not applicable	4-Not applicable	0	4-Not applicable	0	4-Not applicable	0	4-Not applicable	0	3-Not very important	0	4-Not applicable	0	0	FALSE	TRUE	0
50	KNT51	2010-05-01	ELLY PUSPASARI LUBIS	KARDI	0	0	KN36	0	0	KLATEN	DELANGGU	MILIRAN	MENDAK	0	0	0	0	0	0	0	0	ANDRI	26	KLATEN	POLANHARJO	PADAS	KRANGGAN	07.36.045	110.40.882	1-Very important	3-Not very important	4-Not applicable	4-Not applicable	4-Not applicable	0	4-Not applicable	0	3-Not very important	0	4-Not applicable	0	3-Not very important	0	4-Not applicable	0	0	TRUE	FALSE	1600M2
51	KNT52	2010-05-01	ELLY PUSPSARI LUBIS	MRAJAK	0	0	KN28	0	0	KLATEN	DELANGGU	MILIRAN	MENDAN	0	0	0	0	0	0	0	0	JOKOTRIANTO	22	KLATEN	WONOSARI	KARANGBENTANGAN	KARANGBENTANGAN	0737201	110.43.407	2-Important	3-Not very important	4-Not applicable	4-Not applicable	4-Not applicable	0	4-Not applicable	0	1-Very important	MATERIAL BUILDING	3-Not very important	0	3-Not very important	0	4-Not applicable	0	0	FALSE	TRUE	0
52	KNT53	2010-06-01	ELLY PUSPASARI LUBIS	KARDI	0	0	KN36	0	0	KLATEN	DELANGGU	MENDAK	MILIRAN	0	0	0	0	0	0	0	0	SUWONO	40	KLATEN	POLANHARJO	KRADENAN	JIMUS	07.37.098	110.38.889	1-Very important	4-Not applicable	4-Not applicable	4-Not applicable	4-Not applicable	0	4-Not applicable	0	4-Not applicable	0	4-Not applicable	0	4-Not applicable	0	4-Not applicable	0	0	FALSE	TRUE	0
53	KNT54	2010-06-01	ELLY PUSPASARI LUBIS	KARDI	0	0	KN36	0	0	KLATEN	DELANGGU	MILIRAN	MENDAN	0	0	0	0	0	0	0	0	MEDI	35	KLATEN	POLANHARJO	KRADENAN	JIMUS	0737098	11038889	2-Important	2-Important	2-Important	3-Not very important	4-Not applicable	0	4-Not applicable	0	3-Not very important	0	4-Not applicable	0	3-Not very important	0	4-Not applicable	0	0	FALSE	FALSE	0
54	KNT55	2010-06-01	ELLY PUSPASARI LUBIS	WIYANTO	0	0	KN28	0	0	KLATEN	DELANGGU	MILIRAN	MENDAN	0	0	0	0	0	0	0	0	WIYANTO	40	KLATEN	DELANGGU	MILIRAN	MENDAK	07.36.966	110.40.804	2-Important	3-Not very important	4-Not applicable	4-Not applicable	4-Not applicable	0	4-Not applicable	0	4-Not applicable	0	1-Very important	CLOTHES TRADER	4-Not applicable	0	4-Not applicable	0	0	FALSE	TRUE	0
56	KNT57	2010-08-01	ELLY PUSPASARI LUBIS	KARDI	0	0	KN36	0	0	KLATEN	DELANGGU	MILIRAN	MENDAN	0	0	0	0	0	0	0	0	AGUS	49	KLATEN	DELANGGU	MILIRAN	MENDAK	07.36.968	110.40.798	1-Very important	4-Not applicable	4-Not applicable	4-Not applicable	4-Not applicable	0	4-Not applicable	0	4-Not applicable	0	4-Not applicable	0	4-Not applicable	0	4-Not applicable	0	0	FALSE	TRUE	0
58	KNT59	2010-02-02	ELLY PUSPASARI LUBIS	PARYONO	0	0	KN35	0	0	KLATEN	DELANGGU	MILIRAN	MENDAK	0	0	0	0	0	0	0	0	HERU	37	KLATEN	DELANGGU	MILIRAN	MENDAK	07.36.963	110.40.781	2-Important	4-Not applicable	3-Not very important	4-Not applicable	4-Not applicable	0	4-Not applicable	0	3-Not very important	0	1-Very important	COCONOT TRADER	4-Not applicable	0	4-Not applicable	0	0	FALSE	TRUE	0
59	KNT60	2010-02-02	ELLY PUSPASARI LUBIS	SUDADI	0	0	KN29	0	0	KLATEN	DELANGGU	MILIRAN	MENDAK	0	0	0	0	0	0	0	0	SUMADI	43	KLATEN	DELANGGU	MILIRAN	MENDAK	07.37.957	110.41.890	3-Not very important	4-Not applicable	4-Not applicable	4-Not applicable	4-Not applicable	0	4-Not applicable	0	4-Not applicable	0	1-Very important	TRADER	3-Not very important	0	4-Not applicable	0	0	FALSE	TRUE	0
[truncated: 50 more columns]

## Sheet: (Q5 - 10) Indonesia_transporter
IDD_fix	UNIQUE_ID	Date	Truck_yes	Truck_number	Truck_own_rent	Truck_floor_size	Truck_floor_level	Truck_open_close	Truck_open_close_copy1	Truck_max_duck	Truck_age_duck	Truck_pic_yes	Truck_pic_nr	Boat_yes	Boat_number	Boat_own_rent	Boat_floor_size	Boat_floor_level	Boat_open_close	Boat_max_duck	Boat_age_duck	Boat_pic_yes	Boat_pic_nr	Car_yes	truck owned	Car_number	Car_own_rent	Car_floor_size	Car_floor_level	Car_floor_level_copy1	Car_open_close	Car_open_close_copy1	Car_open_close_copy2	Car_max_duck	Car_age_duck	Car_pic_yes	Car_pic_nr	Motorb_yes	Motorb_number	Motorb_own_rent	Motorb_floor_size	Motorb_floor_level	Motorb_open_close	Motorb_max_duck	Motorb_age_duck	Motorb_pic_yes	Motorb_pic_nr	Bicyc_yes	Bicyc_number
26	KLT26	2010-02-17	FALSE	0	0	0	0	0	0	0	0	FALSE	0	FALSE	0	0	0	0	0	0	0	FALSE	0	TRUE	TRUE	1	OWNED	2,5X1,5	1	1	OPEN	OPEN	1	600	1-1,5 YEAR	TRUE	SDC11098,SDC11099,SDC11100	FALSE	0	0	0	0	0	0	0	FALSE	0	FALSE	0
27	KLT27	2010-02-17	FALSE	0	0	0	0	0	0	0	0	FALSE	0	FALSE	0	0	0	0	0	0	0	FALSE	0	FALSE	TRUE	1	OWNED	2,5 X 1,5	1	1	OPEN	OPEN	1	700	3 MONTH - 24 MONTH	TRUE	SDC11092 - SDC11093	FALSE	0	0	0	0	0	0	0	FALSE	0	FALSE	0
28	KL28	2010-02-17	FALSE	0	0	0		0	0	0	0	FALSE	0	FALSE	0	0	0	0	0	0	0	FALSE	0	TRUE	TRUE	1	OWNED	1,5X2,5	1	1	OPEN	OPEN	1	500	1 - 12 MONTH	TRUE	SDC11108 - 11109	FALSE	0	0	0	0	0	0	0	FALSE	0	FALSE	0
7	BAT7	2010-02-16	FALSE	0	0	0	0	0	0	0	0	FALSE	0	FALSE	0	0	0	0	0	0	0	FALSE	0	TRUE	TRUE	1	OWNED	3X1,5 M	2	2	OPEN	OPEN	1	500	ALL	FALSE	3487 -3490	FALSE	0	0	0	0	0	0	0	FALSE	0	FALSE	0
8	BAT8	2010-02-16	FALSE	0	0	0	0	0	0	0	0	FALSE	0	FALSE	0	0	0	0	0	0	0	FALSE	0	TRUE	TRUE	1	OWNED	3X1,5	4	4	OPEN	OPEN	1	400	0,5 - 1 YEAR	TRUE	3491 - 3493	FALSE	0	0	0	0	0	0	0	FALSE	0	FALSE	0
19	PJT19	2010-01-13	FALSE	0	0	0	0	0	0	0	0	FALSE	0	FALSE	0	0	0	0	0	0	0	FALSE	0	TRUE	TRUE	1	OWNED	1,5 X 2,5 M2	3	3	OPEN	OPEN	1	400	720	TRUE	961	FALSE	0	0	0	0	0	0	0	FALSE	0	FALSE	0
20	PJT20	2010-01-13	FALSE	0	0	0	0	0	0	0	0	FALSE	0	FALSE	0	0	0	0	0	0	0	FALSE	0	TRUE	TRUE	1	OWNED	2X1,5 M	2	2	OPEN	OPEN	1	500	150 -720	TRUE	0942	FALSE	0	0	0	0	0	0	0	FALSE	0	FALSE	0
33	BRT34	2010-05-01	FALSE	0	0	0	0	0	0	0	0	FALSE	0	FALSE	0	0	0	0	0	0	0	FALSE	0	TRUE	TRUE	1	owned	1,5x2,5	3	3	open	open	1	600	all	FALSE	0	FALSE	0	00		0	0	0	0	FALSE	0	FALSE	0
34	BRT35	2010-05-01	FALSE	0	0	0	0	0	0	0	0	FALSE	0	FALSE	0	0	0	0	0	0	0	FALSE	0	TRUE	TRUE	1	OWNED	1,5X2,5	3	3	OPEN	OPEN	1	500	12	TRUE	100.09.02	FALSE	0	0	0	0	0	0	0	FALSE	0	FALSE	0
36	BRT37	2010-06-01	FALSE	0	0	0	0	0	0	0	0	FALSE	0	FALSE	0	0	0	0	0	0	0	FALSE	0	TRUE	TRUE	1	OWNED	1,5X2,5	1	1	OPEN	OPEN	1	800	DOD , ADULT	TRUE	100 - 1081, 100-1082	FALSE	0	0	0	0	0	0	0	FALSE	0	FALSE	0
3	BAT3	2010-02-16	FALSE	0	0	0	0	0	0	0	0	FALSE	0	FALSE	0	0	0	0	0	0	0	FALSE	0	TRUE	TRUE	1	OWNSELF	3X1,5	2	2	OPEN	OPEN	1	500	ALL	FALSE	0	FALSE	0	0	0	0	0	0	0	FALSE	0	FALSE	0
4	BAT4	2010-02-16	FALSE	0	0	0	0	0	0	0	0	FALSE	0	FALSE	0	0	0	0	0	0	0	FALSE	0	TRUE	TRUE	1	OWNSELF	3X1,5	4	4	OPEN	OPEN	1	500	30 - 360	FALSE	0	FALSE	0	0	0	0	0	0	0	FALSE	0	FALSE	0
5	BAT5	2010-02-16	FALSE	0	0	0	0	0	0	0	0	FALSE	0	FALSE	0	0	0	0	0	0	0	FALSE	0	TRUE	TRUE	1	owned	3x1,5	3	3	open	open	1	500	all age	TRUE	3477-3481	FALSE	0	0	0	0	0	0	0	FALSE	0	FALSE	0
6	BAT6	2010-02-16	FALSE	0	0	0	0	0	0	0	0	FALSE	0	FALSE	0	0	0	0	0	0	0	FALSE	0	TRUE	TRUE	1	OWNED	3X1,5 M	2	2	OPEN	OPEN	1	500	ALL	TRUE	3482-3484	FALSE	0	0	0	0	0	0	0	FALSE	0	FALSE	0
14	PJT14	2010-11-01	FALSE	0	0	0	0	0	0	0	0	FALSE	0	FALSE	0	0	0	0	0	0	0	FALSE	0	TRUE	TRUE	1	OWNED	1,5 X2,5 M2	3	3	OPENED	OPENED	1	500	30 - 720	TRUE	959 -960	FALSE	0	0	0	0	0	0	0	FALSE	0	FALSE	0
15	PJT15	2010-12-01	FALSE	0	0	0	0	0	0	0	0	FALSE	0	FALSE	0	0	0	0	0	0	0	FALSE	0	TRUE	TRUE	1	OWNED	1,5 X 2,5 M2	3	3	OPENED	OPENED	1	500	30 - 720	TRUE	939-940	FALSE	0	0	0	0	0	0	0	FALSE	0	FALSE	0
16	PJT16	2010-12-01	FALSE	0	0	0	0	0	0	0	0	FALSE	0	FALSE	0	0	0	0	0	0	0	FALSE	0	FALSE	TRUE	2	OWNED	1,5 X 2 M2	2	2	OPEN	OPEN	1	500	60 - 360	TRUE	937	FALSE	0	0	0	0	0	0	0	FALSE	0	FALSE	0
40	PET41	2010-10-02	FALSE	0	0	0	0	0	0	0	0	FALSE	0	FALSE	0	0	0	0	0	0	0	FALSE	0	TRUE	TRUE	1	OWNED	1,5X2,5	3	3	OPEN	OPEN	1	600	1-2 YEARS OLD	TRUE	0	FALSE	0	0	0	0	0	0	0	FALSE	0	FALSE	0
17	PJT17	2010-12-01	FALSE	0	0	0	0	0	0	0	0	FALSE	0	FALSE	0	0	0	0	0	0	0	FALSE	0	FALSE	TRUE	1	OWNED	1,5X2,5 M2	2	2	500	500	0	0	0	TRUE	934 -935	FALSE	0	0	0	0	0	0	0	FALSE	0	FALSE	0
18	PJT18	2010-01-13	FALSE	0	0	0	0	0	0	0	0	FALSE	0	FALSE	0	0	0	0	0	0	0	FALSE	0	TRUE	TRUE	1	OWNED	1,5X2,5	3	3	OPEN	OPEN	1	400	720	TRUE	0958	FALSE	0	0	0	0	0	0	0	FALSE	0	FALSE	0
1	BAT1	2010-01-30	FALSE	0	0	0	0	0	0	0	0	FALSE	0	FALSE	0	0	0	0	0	0	0	FALSE	0	TRUE	TRUE	1	OWNSELF	3X1,5 M	3	3	OPEN	OPEN	1	600	0	TRUE	126 -1263	FALSE	0	0	0	0	0	0	0	FALSE	0	FALSE	0
2	BAT2	2010-01-30	FALSE	0	0	0	0	0	0	0	0	FALSE	0	FALSE	0	0	0	0	0	0	0	FALSE	0	TRUE	TRUE	2	OWNSELF	3X1,5	3	3	OPEN	OPEN	1	500	ALL	FALSE	1252-1253	FALSE	0	0	0	0	0	0	0	FALSE	0	FALSE	0
29	KLT29	2010-02-18	FALSE	0	0	0	0	0	0	0	0	FALSE	0	FALSE	0	0	0	0	0	0	0	FALSE	0	TRUE	TRUE	1	OWNED	2X1,5	1	1	OPEN	OPEN	1	650	ALL	TRUE	SDC11118	FALSE	0	0	0	0	0	0	0	FALSE	0	FALSE	0
30	BRT31	2010-05-01	FALSE	0	0	0	0	0	0	0	0	FALSE	0	FALSE	0	0	0	0	0	0	0	FALSE	0	FALSE	TRUE	1	OWNED	2X1,5	1	1	OPEN	OPEN	1	600	ALL	TRUE	100-0895	FALSE	0	0	0	0	0	0	0	FALSE	0	FALSE	0
31	BRT32	2010-05-01	FALSE	0	0	0	0	0	0	0	0	FALSE	0	FALSE	0	0	0	0	0	0	0	FALSE	0	TRUE	TRUE	2	OWN	2,5X1,5	1	1	OPEN	OPEN	1	800	ALL	TRUE	100-1067,1068	FALSE	0	0	0	0	0	0	0	FALSE	0	FALSE	0
32	BRT33	2010-05-01	FALSE	0	0		00	0	0	0		FALSE	0	FALSE	0	0	0	0	0	0	0	FALSE	0	TRUE	TRUE	1	OWN	1,5X2,5	1	1	OPEN	OPEN	1	600	ALL	TRUE	100-1077 ; 100-1078	FALSE	0	0	0	0	0	0	0	FALSE	0	FALSE	0
9	BAT9	2010-02-17	FALSE	0	0	0	0	0	0	0	0	FALSE	0	FALSE	0	0	0	0	0	0	0	FALSE	0	TRUE	TRUE	1	OWNED	3X1,5 M	3	3	OPEN	OPEN	1	600	0,5 - 24 MONTH	FALSE	3494-3495	FALSE	0	0	0	0	0	0		FALSE	0	FALSE	0
10	BAT10	2010-02-17	FALSE	0	0	0	0	0	0	0	0	FALSE	0	FALSE	0	0	0	0	0	0	0	FALSE	0	TRUE	TRUE	1	OWNED	3X1,5 M	3	3	OPEN	OPEN	1	500	ALL AGE	TRUE	3519 -3520	FALSE	0	0	0	0	0	0	0	FALSE	0	FALSE	0
11	PJT11	2020-11-01	FALSE									FALSE		FALSE								FALSE		FALSE												FALSE		TRUE	1	OWNED	2X1 M	2	OPEN	80	MORE THEN 2 MONTH	TRUE	0919/972	FALSE
12	PJT12	2010-11-01	FALSE	0	0	0	0	0	0	0	0	FALSE	0	FALSE	0	0	0	0	0	0	0	FALSE	0	TRUE	TRUE	1	OWNED	1,5X3	3	3	OPEN	OPEN	1	500	6 - 24 MONTH OLD	TRUE	0962	FALSE	0	0	0	0	0	0	0	FALSE	0	FALSE	0
41	PET42	2010-10-02	FALSE	0	0	0	0	0	0	0	0	FALSE	0	FALSE	0	0	0	0	0	0	0	FALSE	0	TRUE	TRUE	1	OWNED	2,5X3	3	3	OPEN	OPEN	1	550	90	TRUE	0	FALSE	0	0	0	0	0	0	0	FALSE	0	FALSE	0
42	PET43		FALSE	0	0	0	0	0	0	0	0	FALSE	0	FALSE	0	OWNED	0	0	0	0	0	FALSE	0	TRUE	TRUE	1	OWNED	0	3	3	OPEN	OPEN	1	700	ALL	TRUE	0	FALSE	0	0	0	0	0	0	0	FALSE	0	FALSE	0
43	PET44	2010-10-02	FALSE	0	0	0	0	0	0	0	0	FALSE	0	FALSE	0	0	0	0	0	0	0	FALSE	0	TRUE	TRUE	1	OWNED	1,5X2,5	3	3	OPEN	OPEN	1	600 -800	50-340	TRUE	0	FALSE	0	0	0	0	0	0	0	FALSE	0	FALSE	0
44	PET45	2010-11-02	FALSE	0	0	0	0	0	0	0	0	FALSE	0	FALSE	0	0	0	0	0	0	0	FALSE	0	TRUE	TRUE	1	OWNED	1,5 X2,5	3	3	OPEN	OPEN	1	600	ALL	TRUE	0	FALSE	0	0	0	0	0	0	0	FALSE	0	FALSE	0
45	PET46	2010-11-02	FALSE	0	0	0	0	0	0	0	0	FALSE	0	FALSE	0	0	0	0	0	0	0	FALSE	0	FALSE	TRUE	1	OWNED	1,5X2,5	3	3	OPEN	OPEN	1	600	ALL	TRUE	0	FALSE	0	0	0	0	0	0	0	FALSE	0	FALSE	0
46	PET47	2010-11-02	FALSE	0	0	0	0	0	0	0	0	FALSE	0	FALSE	0	0	0	0	0	0	0	FALSE	0	TRUE	TRUE	1	OWNED	1,5X2,5	3	3	OPEN	OPEN	1	600	ALL	TRUE	0	FALSE	0	0	0	0	0	0	0	FALSE	0	FALSE	0
47	PET48	2010-12-01	FALSE	0	0	0	0	0	0	0	0	FALSE	0	FALSE	0	0	0	0	0	0	0	FALSE	0	TRUE	TRUE	1	RENTED	1,5X2,5	3	3	OPEN	OPEN	1	600	ALL	TRUE	0	FALSE	0	0	0	0	0	0	0	FALSE	0	FALSE	0
48	PET49	2010-01-13	FALSE	0	0	0	0	0	0	0	0	FALSE	0	FALSE	0	0	0	0	0	0	0	FALSE	0	TRUE	TRUE	1	OWNED	1,5X2,5	3	3	OPEN	OPEN	1	600	ALL	TRUE	0	FALSE	0	0	0	0	0	0	0	FALSE	0	FALSE	0
49	PET49	2010-01-14	FALSE	0	0	0	0	0	0	0	0	FALSE	0	FALSE	0	0	0	0	0	0	0	FALSE	0	TRUE	TRUE	1	OWNED	0	3	3	OPEN	OPEN	1	600	ALL	TRUE	0	FALSE	0	0	0	0	0	0	0	FALSE	0	FALSE	0
50	KNT51	2010-05-01	FALSE	0	0	0	0	0	0	0	0	FALSE	0	FALSE	0	0	0	0	0	0	0	FALSE	0	TRUE	TRUE	1	OWNED	2X2,5	1	1	OPEN	OPEN	1	600	180	TRUE	3920JPG	FALSE	0	0	0	0	0	0	0	FALSE	0	FALSE	0
51	KNT52	2010-05-01	FALSE	0	0	0	0	0	0	0	0	FALSE	0	FALSE	0	0	0	0	0	0	0	FALSE	0	TRUE	TRUE	1	OWNED	1,5X2,5	3	3	OPEN	OPEN	1	600	180	TRUE	3418	FALSE	0	0	0	0	0	0	0	FALSE	0	FALSE	0
52	KNT53	2010-06-01	FALSE	0	0	0	0	0	0	0	0	FALSE	0	FALSE	0	0	0	0	0	0	0	FALSE	0	TRUE	TRUE	1	OWNED	1,5X2,5	3	3	OPEN	OPEN	1	600	360	TRUE	3425	FALSE	0	0	0	0	0	0	0	FALSE	0	FALSE	0
53	KNT54	2010-06-01	FALSE	0	0	0	0	0	0	0	0	FALSE	0	FALSE	0	0	0	0	0	0	0	FALSE	0	TRUE	TRUE	1	OWNED	2,5X2	3	3	OPEN	OPEN	1	500	360	TRUE	3422	FALSE	0	0	0	0	0	0	0	FALSE	0	FALSE	0
54	KNT55	2010-06-01	FALSE	0	0	0	0	0	0	0	0	FALSE	0	FALSE	0	0	0	0	0	0	0	FALSE	0	TRUE	TRUE	1	OWNED	1,5X2,5	3	3	OPEN	OPEN	1	600	360	TRUE	3427	FALSE	0	0	0	0	0	0	0	FALSE	0	FALSE	0
56	KNT57	2010-08-01	FALSE	0	0	0	0	0	0	0	0	FALSE	0	FALSE	0	0	0	0	0	0	0	FALSE	0	TRUE	TRUE	1	OWNED	1,5X2,5	3	3	OPEN	OPEN	1	600	150	TRUE	3431JPG	FALSE	0	0	0	0	0	0	0	FALSE	0	FALSE	0
23	KLT23	2010-02-18	FALSE	0	0	0	0	0	0	0	0	FALSE	0	FALSE	0	0	0	0	0	0	0	FALSE	0	TRUE	TRUE	1	OWNED	0	0		0PEN	0PEN	1	900	90	TRUE	SDC1110,SDC1111,SDC1112,SDC1114	FALSE	0	0	0	0	0	0	0	FALSE	0	FALSE	0
24	KLT24	2010-02-18	FALSE	0	0	0	0	0	0	0	0	FALSE	0	FALSE	0	0	0	0	0	0	0	FALSE	0	TRUE	TRUE	1	OWNED	2,5X1,5	1	1	OPEN	OPEN	1	600	90	TRUE	SDC11115	FALSE	0	0	0	0	0	0	0	FALSE	0	FALSE	0
39	BRT40	2010-12-01	FALSE	0	0	0	0	0	0	0	0	FALSE	0	FALSE	0	0	0	0	0	0	0	FALSE	0	TRUE	TRUE	1	OWNED	210X130	2	2	OPEN	OPEN	1	600	360	FALSE	0	FALSE	0	0	0	0	0	0	0	FALSE	0	FALSE	0
13	PJT13	2010-01-02	TRUE	1	OWNED	2,5X3 M2	5	OPEN	OPEN	1000	30 - 720	TRUE		FALSE	0	0	0	0	0	0	0	FALSE	0	FALSE	TRUE	0	0	0	0	5	0	open	1	0	0	FALSE	0	FALSE	0	0	0	0	0	0	0	FALSE	0	FALSE
37	BRT38	2010-06-01	FALSE	0	0	0	0	0	0	0	0	FALSE	0	FALSE	0	0	0	0	0	0	0	FALSE	0	TRUE	TRUE	1	OWNED	1,5X2,5	3	3	OPEN	OPEN	1	600	ALL	TRUE	0	FALSE	0	0	0	0	0	0	0	FALSE	0	FALSE	0
38	BRT39	2010-06-01	FALSE	0	0	0	0	0	0	0	0	FALSE	0	FALSE	0	0	0	0	0	0	0	FALSE	0	TRUE	TRUE	1	owned	210x130 cm	1	1	open	open	1	800	all	TRUE	100-1069;100-1090	FALSE	0	0	0	0	0	0	0	FALSE	0	FALSE	0
21	KLT21	2010-01-19	FALSE	0	0	0	0	0	0	0	0	FALSE	0	FALSE	0	0	0	0	0	0	0	FALSE	0	TRUE	TRUE	1	OWNED	2X1,5	1	1	OPEN	OPEN	1	700	ALL AGES	TRUE	SDC10978 - SDC 10979	FALSE	0	0	0	0	0	0	0	FALSE	0	FALSE	0
22	KLT22	2010-02-17	FALSE	0	0	0	0	0	0	0	0	FALSE	0	FALSE	0	0	0	0	0	0	0	FALSE	0	TRUE	TRUE	1	owned	1,5x2,5	1	1	open	open	1	700	all ages	TRUE	sdc11096 - sdc 11097	FALSE	0	0	0	0	0	0	0	FALSE	0	FALSE	0
58	KNT59	2010-02-02	FALSE	0	0	0	0	0	0	0	0	FALSE	0	FALSE	0	0	0	0	0	0	0	FALSE	0	TRUE	TRUE	1	OWNED	1,5X2,5	3	3	OPEN	OPEN	1	500	180	TRUE	3414	FALSE	0	0	0	0	0	0	0	FALSE	0	FALSE	0
59	KNT60	2010-02-02	FALSE	0	0	0	0	0	0	0	0	FALSE	0	FALSE	0	0	0	0	0	0	0	FALSE	0	TRUE	TRUE	1	OWNED	0	3	3	OPEN	OPEN	1	600	ALL	TRUE	3410JPG	FALSE	0	0	0	0	0	0	0	FALSE	0	FALSE	0
[truncated: 156 more columns]

## Sheet: (Q11 - 25) Indonesia_transporte
IDD_fix	UNIQUE_ID	Date	Q11_Tran1_purch	Tran1_purch_price	Tran1_purch_when	Tran2_purch	Tran2_purch_price	Tran2_purch_when	Tran3_purch	Tran3_purch_price	Tran3_purch_when	Q12_Tran1_rent	Tran1_rent_price	Tran1_rent_when	Tran2_rent	Tran2_rent_price	Tran2_rent_when	Tran3_rent	Tran3_rent_price	Tran3_rent_when	Q13_Tran1_item	Tran1_item_1	Tran1_item_2	Tran1_item_3	Tran1_item_1_cost	Tran1_item_2_cost	Tran1_item_3_cost	Tran2_item	Tran2_item_1	Tran2_item_2	Tran2_item_3	Tran2_item_1_cost	Tran2_item_2_cost	Tran2_item_3_cost	Tran3_item	Tran3_item_1	Tran3_item_2	Tran3_item_3	Tran3_item_1_cost	Tran3_item_2_cost	Tran3_item_3_cost	Q14_Tran1_type_det	Tran1_min_jour	Tran1_ave_jour	Tran1_max_jour	Tran1_min_disto	Tran1_ave_disto	Tran1_ave_disto_copy1	Tran1_max_disto
1	BAT1	2010-01-30	car	20000000,-	2005	0	0	0	0	0	0	0	0	0	0	0	0	0	0	0	CAR	OIL/3000 KM	PETROL	MAINTENANCE			250.000,-	0	0	0	0	0	0	0	0	0	0	0	0	0	0	CAR	10	36	50	120	12000	12000	2400
2	BAT2	2010-01-30	CAR	14000000,-	2008	0	0	0	0	0	0	CAR	100	IF NEED	0	0	0	0	0	0	CAR	MEINTENANCE	0	0	250000,-	0	0	0	0	0	0	0	0	0	0	0	0	0	0	0	0	CAR	10	40	70	240	1200	1200	2400
12	PJT12	2010-11-01	CAR	75.000.000,-	1995	0	0	0	0	0	0	0	0	0	0	0	0	0	0	0	CAR	PETROL, OIL, MEINTENANCE	WAGES TO DRIVER	0	1.500.000,-	150.000,-	0	0	0	0	0	0	0	0	0	0	0	0	0	0	0	CAR	5	10	15	500	1000	1000	1500
13	PJT13	2010-01-02	TRUCK	100.000.000,-	1999	0	0	0	0	0	0	0	0	0	0	0	0	0	0	0	0	MEINTENANCE	PETROL	CHECKING	800.000,-	1500000,-	100.000,-	0	0	0	0	0	0	0	0	0	0	0	0	0	0	TRUCK	10	15	30	20	300	300	600
14	PJT14	2010-11-01	CAR	60.000.000,-	2007	0	0	0	0	0	0	0	0	0	0	0	0	0	0	0	CAR	PETROL	MEINTENANCE	WAGES TO DRIVER	500.000,-	800.000,-	200.000,-	0	0	0	0	0	0		0	0	0	0	0		0	CAR	10	10	15	60	80	80	150
15	PJT15	2010-12-01	CAR	50.000.000,-	2005	0	0	0	0	0	0	0	0	0	0	0	0	0	0	0	CAR	PETROL	MEINTENANCE	0	750.000,-	150.000,-	0	0	0	0	0	0	0	0	0	0	0	0	0	0	0	CAR	9	12	15	90	120	120	150
8	BAT8	2010-02-16	CAR	5000000,-	2005	0	0	0	0	0	0	0	0	0	0	0	0	0	0	0	CAR	MEINTENANCE	0	0	200.000,-/MONTH	0	0	0	0	0	0	0	0	0	0	0	0	0	0	0	0	CAR	10	20	30	120	720	720	1200
9	BAT9	2010-02-17	CAR	60.000.000,-	2005	0	0	0	0	0	0	0	0	0	0	0	0	0	0	0	CAR	OIL	PETROL		900.000,-	0	0	0	0	0	0	0	0	0	0	0	0	0	0	0	0	CAR	10	30	50	120	900	900	2400
10	BAT10	2010-02-17	CAR	30	2006	0	0	0	0	0	0	0	0	0	0	0	0	0	0	0	CAR	MEINTENANCE	0	0	250.000./MONTH	0	0	0	0	0	0	0	0	0	0	0	0	0	0	0	0	CAR	10	50	72	120	1200	1200	2400
3	BAT3	2010-02-16	CAR	63000000,-	2007	0	0	0	0	0	0	0	0	0	0	0	0	0	0	0	CAR	OIL	MEINTENANCE	0		300.000,-	0	0	0	0	0	0	0	0	0	0	0	0	0	0	0	CAR	10	24	40	120	1200	1200	2400
4	BAT4	2010-02-16	CAR	27.000.000,-	2001	0	0	0	0	0	0	0	0	0	00	0	0	0	0	0	0	0	0	0	0	0	0	0	0	0	0	0	0	0	0	0	0	0	0	0	0	CAR	20	40	50	120	1000	1000	2400
5	BAT5	2010-02-16	CAR	43.000.000,-	2000	0	0	0	0	0	0	0	0	0	0	0	0	0	0	0	CAR	MEINTENANCE, CHANGE OIL ETC / MONTH	0	0	200.000,-	0	0	0	0	0	0	0	0	0	0	0	0	0	0	0	0	CAR	30	90	130	120	1200	1200	2400
6	BAT6	2010-02-16	CAR	80000000,-	2009	0	0	0	0	0	0	0	0	0	0	00	0	0	0	0	CAR	MEINTENANCE / MONTH	0	0	250000,-/MONTH	0	0	0	0	0	0	0	0	0	0	0	0	0	0	0	0	CAR	10	35	50	120	1200	1200	2400
11	PJT11	2020-11-01	MOTORBIKE	10.000000,-	CRYPTON 1997	0	0	0	0	0	0	0	0	0	0	0	0	0	0	0	MOTORBIKE	PETROLIUM, MEINTENANCE, DESINFECTAN	0	0	250.000,-/YEAR	0	0	0	0	0	0	00	0	0	0	0	0	0	0	0	0	MOTORBIKE	6	7	10	120	140	140	200
7	BAT7	2010-02-16	CAR	14000000,-	2008	0	0	0	0	0	0	0	0	0	0	0	0	0	0	0	CAR	MEINTENANCE	0	0	250000,-/MONTH	0	0	0	0	0	0	0	0	0	0	0	0	0	0	0	0	CAR	10	40	60	120	240	240	360
16	PJT16	2010-12-01	CAR	80.000.000,-	1997	0	0	0	0	0	0	0	0	0	0	0	0	0	0	0	CAR	WAGE DRIVER	MEINTENANCE	PETROL	200.000,-	800.000,-	750.000,-	0	0	0	0	0	0	0	0	0	0	0	0	0	0	0	0	0	0	0	0	0	0
17	PJT17	2010-12-01	CAR	60.000.000,-	2008	0	0	0	0	0	0	0	0	0	0	0	0	0	0	0	CAR	0	0	0		0	0	0	0	0	0	0		0	0	0	0	0	0	0	0	0		0	0	0	0	0	0
18	PJT18	2010-01-13	CAR	60.000.000,-	2002	0	0	0	0	0	0	0	0	0	0	0	0	0	0	0	CAR	PETROL	MEINTENANCE	0	700.000,-	800.000,-	0	0	0	0	0	0	0		0	0	0	0	0	0	0	CAR	20	20	25	200	200	200	250
26	KLT26	2010-02-17	CAR	23.000000,-	2005	0	0	0	0	0	0	0	0	0	0	0	0	0	0	0	CAR	PETROL	SERVICE / MEINTENANCE	0	2600.000,-	600.000,-	0	0	0	0	0	0	0	0	0	0	0	0	0	0	0	CAR	48	0	48	0	0	0	0
27	KLT27	2010-02-17	CAR	30.000.000,-	2005	0	0	0	0	0	0	0	0	0	0	0	0	0	0	0	CAR	PETROL	MEINTENANCE	SPAREPART	18.000.000,-	1.600.000,-	500.000,-	0	0	0	0	0	0	0	0	0	0	0	0	0	0	CAR	300	500	900	10.000	20.000	20000	25000
19	PJT19	2010-01-13	CAR	102.000,-	2005	0	0	0	0	0	0	0	0	0	0	0	0	0	0	0	CAR	PETROL	MEINTENANCE	WAGES TO DRIVER	700.000,-	800.000,-	200.000,-	0	0	0	0	0	0	0	0	0	0	0	0	0	0	CAR	10	20	20	100	200	200	200
20	PJT20	2010-01-13	CAR	50.000.000,-	2008	0	0	0	0	0	0	0	0	0	0	0	0	0	0	0	CAR	PETROL	WAGES DRIVER	0	1200000,-	4800000,-	0	0	0	0	0	0	0	0	0	0	0	0	0	0	0	CAR	180	240	300	1800	2400	2400	3000
21	KLT21	2010-01-19	CAR	35.000.000,-	2007	0	0	0	0	0	0	0	0	0	0	0	0	0	0	0	CAR	PETROL	SPARE PART	MEINTENANCE	3.600.000,-	350.000,-	300.000,-	0	0	0	0	0	0	0	0	0	0	0	0	0	0	CAR	10	0	30	0	0	0	0
31	BRT32	2010-05-01	CAR	20.000.000,-	2000	0	0	0	0	0	0	0	0	0	0	0	0	0	0	0	CAR	PETROL, MEINTENANCE	0	0	4.500.000,-	0	0	0	0	0	0	0	0	0	0	0	0	0	0	0	0	CAR	0	0	0	0	0	0	0
32	BRT33	2010-05-01	CAR	60.000.000,-	2007	0	0	0	0	0	0	0	0	0	0	0	0	0	0	0	CAR	PETROL AND MEINTENANCE	0	0	0	0	0	0	0	0	0	0	0	0	0	0	0	0	0	0	0	CAR	1	0	3	5	0	0	50
22	KLT22	2010-02-17	car	29.500.000,-	2001	0	0	0	0	0	0	0	0	0	0	0	0	0	0	0	car	petrol	meintenance	sparepart	35.000.000,-	800.000,-	700.000,-	0	0	0	0	0	0	0	0	0	0	0	0	0	0	car	2-3	0	90	6	0	0	9000
23	KLT23	2010-02-18	CAR	10.000.000,-	1997	0	0	0	0	0	0	0	0	0	0	0	0	0	0	0	CAR	PETROL	MEINTENANCE	0	10.000.000,-	800.000,-	0	0	0	0	0	0	0	0	0	0	0	0	0	0	0	CAR	15	0	25	0	0	0	0
24	KLT24	2010-02-18	CAR	30.000.000,-	1990	0	0	0	0	0	0	CAR	100.000 PER DAY	2008	0	0	0	0	0	0	CAR	PETROL	SERVICE	OIL	600.000,-	150.000,-	600.000,-	0	0	0	0	0	0	0	0	0	0	0	0	0	0	CAR	0	0	0	0	0	0	0
28	KL28	2010-02-17	CAR	23.000.000,-	2002	0	0	0	0	0	0	0	0	0	0	0	0	0	0	0	CAR	PETROL	OIL	MEINTENANCE	18200000,-	1200000,-	600.000,-	0	0	0	0		0	0	0	0	0	0	0	0	0	CAR	300	0	900	3600	0	6800	10.000
29	KLT29	2010-02-18	CAR	40.000.000,-	1995	0	0	0	0	0	0	0	0	0	0	0	0	0	0	0	CAR	PETROL	MEINTENANCE	SPAREPART	18.000.000,-	1000.000,-	500.000,-	0	0	0	0	0	0	0	0	0	0	0	0	0	0	CAR	10	0	36	0	0	0	0
30	BRT31	2010-05-01	CAR	92.000.000,-	2004	0	0	0	0	0	0	0	0	0	0	0	0	0	0	0	CAR	PETROL & MEINTENANCE	0	0	2500.000,-	0	0	0	0	0	0	0	0	0	0	0	0	0	0	0	0	0	0	0	0	0	0	0	0
33	BRT34	2010-05-01	CAR	50.000.000,-	2008	0	0	0	0	0	0	0	0	0	0	0	0	0	0	0	CAR	PETROL	MEINTENANCE	0	800.000,-	1100.000,-	0	0	0	0	0	0	0	0	0	0	0	0	0	0	0	CAR	1	3	5	0	0	0	0
34	BRT35	2010-05-01	CAR	80.000.000,-	2000	0	0	0	0	0	0	0	0	0	0	0	0	0	0	0	CAR	PETROL	MEINTENANCE	0	1200000,-	700.000,-	0	0	0	0	0	0	0	0	0	0	0	0	0	0	0	CAR	12	12	12	60	120	120	600
36	BRT37	2010-06-01	CAR	30.000.000,-	2004	0	0	0	0	0	0	0	0	0	0	0	0	0	0	0	0	PETROL	MEINTENANCE	0	3000.000,-	1600.000,-	0	0	0	0	0	0	0	0	0	0	0	0	0	0	0	CAR	0	0	0	0	0	0	0
37	BRT38	2010-06-01	CAR	57.000.000,-	2004	0	0	0	0	0	0	0	0	0	0	0	0	0	0	0	CAR	PETROL	MEINTENANCE	0	4500000,-	1000.000.000,-	0	0	0	0	0	0	0	0	0	0	0	0	0	0	0	CAR	10	0	12	50	0	625	1200
38	BRT39	2010-06-01	0	0	0	0	0	0	0	0	0	0	0	0	0	0	0	0	0	0	car	petrol	meintenance	0	2500000,-	1800000,-	0	0	0	0	0	0	0	0	0	0	0	0	0	0	0	0	0	0	0	0	0	0	0
39	BRT40	2010-12-01	CAR	15.000.000,-	2002	0	0	0	0	0	0	0	0	0	0	0	0	0	0	0	CAR	PETROL	MEINTENANCE	0	4000000,-	800.000,-	0	0	0	0	0	0	0	0	0	0	0	0	0	0	0	CAR	0	0	0	0	0	0	0
40	PET41	2010-10-02	CAR	150.000.000,-	2009	0	0	0	0	0	0	0	0	0	0	0	0	0	0	0	CAR	MEINTENANCE, PETROL	0	0	2000.000,-	0	0	0	0	0	0	00	0	0	0	0	00	0	0	0	0	0	0	0	0	0	0	0	0
41	PET42	2010-10-02	CAR	80.000.000,-	1996	0	0	0	0	0	0	0	0	0	0	0	0	0	0	0	CAR	MEINTENANCE , PETROL	0	0	2500000,-	0	0	0	0	0	0	0	0	0	0	0	0	0	0	0	0	CAR	60	120	180	120	1200	1200	1350
42	PET43		CAR	60.000.000,-	2001	0	0	0	0	0	0	0	0	0	0	0	0	0	0	0	CAR	MEINTENANCE, PETROL	0	0	2000.000,-	-	0	0	0	0	0	0	0	0	0	0	0	0	0	0	0	CAR	24	72	84	120	1440	1440	4200
43	PET44	2010-10-02	CAR	25.000.000,-	2007	0	0	0	0	0	0	0	0	0	0	0	0	0	0	0	0	0	0	0	0	0	0	0	0	0	0	0	0	0	0	0	0	0	0	0	0	CAR	60	76	146	12	0	0	0
44	PET45	2010-11-02	CAR	120.000.000,-	2008	0	0	0	0	0	0	0	0	0	0	0	0	0	0	0	CAR	MEINTENANCE & PETROL	0	0	2000.000,-	0	0	0	0	0	0	0	0	0	0	0	0	0	0	0	0	CAR	2	20	40	240	2400	2400	4800
45	PET46	2010-11-02	CAR	11.500.000,-	2008	0	0	0	0	0	0	0	0	0	0	0	0	0	0	0	CAR	PETROL	0	0	1200000,-	0	0	0	0	0	0	0	0	0	0	0	00	0	0	0	0	CAR	3	6	8	144	2880	2880	6240
46	PET47	2010-11-02	CAR	20000000,-	2006	0	0	0	0	0	0	0	0	0	0	0	0	0	0	0	CAR	MEINTENANCE, PETROL	0	0	2500000,-	0	0	0	0	0	0	0	0	0	0	0	0	0	0	0	0	CAR	60	84	120	600	2520	2520	0
47	PET48	2010-12-01	0	0	0	0	0	0	0	0	0	CAR	100.000,-/DAY	2009	0	0	0	0	0	0	CAR	PETROL	0	0	1200000,-	0	0	0	0	0	0	0	0	0	0	0	0	0	0	0	0	CAR	8	72	144	40	1440	1440	3000
48	PET49	2010-01-13	CAR	60.000.000,-	2000	0	0	0	0	0	0	0	0	0	0	0	0	0	0	0	0	0	0	0	0	0	0	0	0	0	0	0	0	0	0	0	0	0	0	0	0	CAR	12	20	36	60	800	800	2880
49	PET49	2010-01-14	CAR	33.000.000,-	2009	0	0	0	0	0	0	0	0	0	0	0	0	0	0	0	CAR	PETROL	0	0	1200000,-	-	-	0	0	0	0	0	0	0	0	0	0	0	0	0	0	CAR	2	15	30	10	450	450	2400
50	KNT51	2010-05-01	CAR	50.000.000,-	2006	0	0	0	0	0	0	0	0	0	0	0	0	0	0	0	CAR	PETROL	0	0	1800000,-	0	0	0	0	0	0	0	0	0	0	0	0	0	0	0	0	CAR	1	2	2	100	250	250	350
51	KNT52	2010-05-01	CAR	25.000.000,-	2002	0	0	0	0	0	0	0	0	0	0	0	0	0	0	0	CAR	PETROL	0	0	700.000,-	0	0	0	0	0	0	0	0	0	0	0	0	0	0	0	0	CAR	1	2	2	100	200	200	400
52	KNT53	2010-06-01	CAR	30.000.000,-	2007	0	0	0	0	0	0	0	0	0	0	0	0	0	0	0	CAR	PETROL	0	0	800.000,-	0	0	0	0	0	0	0	0	0	0	0	0	0	0	0	0	CAR	1	2	3	100	250	250	300
53	KNT54	2010-06-01	CAR	31000000,-	2007	0	0	0	0	0	0	0	0	0	0	0	0	0	0	0	CAR	PETROL	0	0	800.000,-	0	0	0	0	0	0	0	0	0	0	0	0	0	0	0	0	CAR	1	2	3	70	250	250	400
54	KNT55	2010-06-01	CAR	13000.000,-	2007	0	0	0	0	0	0	0	0	0	0	0	0	0	0	0	CAR	PETROL	0	0	100.000,-	0	0	0	0	0	0	0	0	0	0	0	0	0	0	0	0	CAR	1	2	2	10	200	200	350
56	KNT57	2010-08-01	CAR	28.000.000,-	2007	0	0	0	0	0	0	0	0	0	0	0	0	0	0	0	CAR	PETROL	0	0	150.000,-	0	0	0	0	0	0	0	0	0	0	0	0	0	0	0	0	CAR	1	3	5	100	150	150	200
58	KNT59	2010-02-02	CAR	20.000.000,-	2005	0	0	0	0	0	0	0	0	0	0	0	0	0	0	0	CAR	PETROL	0	0	350.000,-	0	0	0	0	0	0	0	0	0	0	0	0	0	0	0	0	CAR	1	2	3	120	300	300	500
59	KNT60	2010-02-02	CAR	29.000.000,-	0	0	0	0	0	0	0	0	0	0	0	0	0	0	0	0	CAR	PETROL	0	0	2000.0000,-	0	0	0	0	0	0	0	0	0	0	0	0	0	0	0	0	CAR	1	2	2	10	300	300	400
[truncated: 174 more columns]

## Sheet: (Q26 - 39) Indonesia_transporte
IDD_fix	UNIQUE_ID	Date	Faeces_remov	Faeces_remov_copy1	Faeces_remov_det	Water_surf	Water_surf_copy1	Water_surf_det	Soap_surf	Soap_surf_det	Disinf_surf	Disinf_surf_det	CompAir_surf	CompAir_surf_det	Oth_clean	Oth_clean_det	Oth_clean_spec	Add_proc_deaths	House_clean	House_clean_det	River_clean	River_clean_det	Villa_clean	Vill_clean_det	CarWash_clean	CarWash_det	Oth_cleanloc	Oth_cleanloc_spec	Oth_cleanloc_det	Comments_farmer6	Stor_gara	Stor_gara_det	Stor_gara_exp	Stor_gara_exp_det	Q29-Stor_outs	Q29-Stor_outs_copy1	Stor_outs_det	Stor_outs_exp	Stor_outs_exp_copy1	Stor_outs_exp_det	Stor_oth	Stor_oth_spec	Stor_oth_det	Stor_oth_exp	Stor_oth_exp_det	N_coll_duck	Pay_rec_coll_duck	Pay_con_coll_duck	N_load_duck
1	BAT1	2010-01-30	1-Common	1-Common	0	4-Never	4-Never	0	4-Never	0	4-Never	0	4-Never	0	4-Never	0	0	NO	TRUE	0	FALSE	0	FALSE	0	FALSE	0	FALSE	0	0		TRUE	SIDE OF HOUSE	FALSE	NO	FALSE	FALSE	0	FALSE	FALSE	0	FALSE	0	0	FALSE	0	2	0	0	2
2	BAT2	2010-01-30	1-Common	1-Common	0	1-Common	1-Common	0	3-Not common	gived petrolium to prevent korosive	4-Never	0	4-Never	0	4-Never	0	0	No	TRUE	if back home from transport	FALSE	0	FALSE	0	FALSE	0	FALSE	0	0	0	FALSE	0	FALSE	0	TRUE	TRUE	near house	TRUE	TRUE	parrot	FALSE	0	0	FALSE	0	2	0	0	2
3	BAT3	2010-02-16	1-Common	1-Common	0	1-Common	1-Common	0	2-Sometimes	0	4-Never	0	4-Never	0	4-Never	0	0	NO	FALSE	0	TRUE	0	FALSE	0	FALSE	0	FALSE	0	0	0	TRUE	0	FALSE	0	FALSE	FALSE	0	FALSE	FALSE	0	FALSE	0	0	FALSE	0	1	0	0	2
4	BAT4	2010-02-16	1-Common	1-Common	0	1-Common	1-Common	0	1-Common	0	1-Common	0	4-Never	0	4-Never	0	0	NO	FALSE	0	TRUE	0	FALSE	0	FALSE	0	FALSE	0	0	0	TRUE	0	FALSE	0	FALSE	FALSE	0	FALSE	FALSE	0	FALSE	0	0	FALSE	0	1	0	0	2
5	BAT5	2010-02-16	1-Common	1-Common	0	1-Common	1-Common	0	1-Common	0	4-Never	0	4-Never	0	4-Never	0	0	NO	TRUE	0	FALSE	0	FALSE	0	FALSE	0	FALSE	0	0	0	TRUE	0	FALSE	0	FALSE	FALSE	0	FALSE	FALSE	0	FALSE	0	0	FALSE	0	2	0	0	2
6	BAT6	2010-02-16	1-Common	1-Common	0	1-Common	1-Common	0	1-Common	0	4-Never	0	4-Never	0	4-Never	0	0	NO	TRUE	0	FALSE	0	FALSE	0	FALSE	0	FALSE	0	0		TRUE		TRUE	FINC	FALSE	FALSE	0	FALSE	FALSE	0	FALSE	0	0	FALSE	0	2	0	NO PAYMENT	2
7	BAT7	2010-02-16	1-Common	1-Common	0	1-Common	1-Common	0	1-Common	0	4-Never	0	4-Never	0	4-Never	0	0	NO	TRUE	BY DESINFECTAN	TRUE	JUST REMOVING FECES BY WATER	FALSE	0	FALSE	0	FALSE	0	0	0	TRUE	0	FALSE	0	FALSE	FALSE	0	FALSE	FALSE	0	FALSE	0	0	FALSE	0	1	0	0	2
8	BAT8	2010-02-16	1-Common	1-Common	0	1-Common	1-Common	0	1-Common	0	3-Not common	0	2-Sometimes	0	4-Never	0	0	NO	FALSE	0	TRUE	FINISH TRANSPOR, THEN CLEANING CAR IN RIVER	FALSE	0	FALSE	0	FALSE	0	0	0	FALSE	0	FALSE	0	TRUE	TRUE	0	FALSE	FALSE	0	FALSE	0	0	FALSE	0	2	0	0	2
9	BAT9	2010-02-17	1-Common	1-Common	0	1-Common	1-Common	0	1-Common	0	4-Never	0	4-Never	0	4-Never	0	0	NO	TRUE	0	FALSE	0	FALSE	0	TRUE	0	FALSE	0	0	0	TRUE	0	FALSE	0	FALSE	FALSE	0	FALSE	FALSE	0	FALSE	0	0	FALSE	0	2	0	0	2
10	BAT10	2010-02-17	1-Common	1-Common	0	1-Common	1-Common	0	1-Common	0	4-Never	0	4-Never	0	4-Never	0	0	NO	FALSE	0	TRUE	0	FALSE	0	FALSE	0	FALSE	0	0	0	TRUE	CAR	FALSE	0	FALSE	FALSE	0	FALSE	FALSE	0	FALSE	0	0	FALSE	0	1	0	0	2
11	PJT11	2020-11-01	1-Common	1-Common	TROUGH AWAY	1-Common	1-Common	0	3-Not common	0	1-Common	WHASING USED SOAP	4-Never	0	4-Never	0	0	0	TRUE	0	FALSE	0	FALSE	0	TRUE	0	FALSE	0	0	0	FALSE	0	FALSE	0	FALSE	TRUE	0	FALSE	FALSE	0	TRUE	NEAR HATCHERY	STORED IN THE SAME ROOM WITH HATCHERY MECHINE	FALSE	0	1	0	0	0
12	PJT12	2010-11-01	1-Common	1-Common	0	1-Common	1-Common	0	4-Never	0	4-Never	0	4-Never	0	4-Never	0	0	no	TRUE	side of house	FALSE	0	FALSE	0	TRUE	if busy	FALSE	0	0	0	FALSE	0	FALSE	0	TRUE	TRUE	0	FALSE	FALSE	0	FALSE	0	0	FALSE	0	0	0	0	0
13	PJT13	2010-01-02	1-Common	1-Common	TROUGH AWAY	1-Common	1-Common	0	2-Sometimes	0	3-Not common	0	4-Never	0	4-Never	0	0	NO	TRUE	AFTER WASHING IN RIVER	TRUE	FOR CLEANED DUCK FECES	FALSE	0	FALSE	0	FALSE	0	0	DUCK FECES CAUSED EASY IRON CORROSIVE	FALSE	0	FALSE	0	TRUE	TRUE	0	FALSE	FALSE	0	FALSE		0	FALSE	0	2	0	0	2
14	PJT14	2010-11-01	1-Common	1-Common	0	1-Common	1-Common	0	2-Sometimes	0	4-Never	0	4-Never	0	4-Never	0	0	NO	TRUE	0	FALSE	0	FALSE	0	TRUE	IF VERY TIRED	FALSE	0	0	0	TRUE	0	FALSE	0	FALSE	FALSE	0	FALSE	FALSE	0	FALSE	0	0	FALSE	0	2	0	0	2
15	PJT15	2010-12-01	1-Common	1-Common	0	1-Common	1-Common	0	3-Not common	0	4-Never	0	4-Never	0	4-Never	0	0	0	TRUE	0	FALSE	0	FALSE	0	FALSE	0	FALSE	0	0	0	TRUE	0	FALSE	0	FALSE	FALSE	0	FALSE	FALSE	0	FALSE	0	0	FALSE	0	1	0	0	2
16	PJT16	2010-12-01	1-Common	1-Common	0	1-Common	1-Common	0	1-Common	0	4-Never	0	1-Common	0	4-Never	0	0		TRUE	0	FALSE	0	FALSE	0	TRUE	0	FALSE	0	0		TRUE	0	FALSE	0	FALSE	FALSE	0	FALSE	FALSE	0	FALSE	0	0	FALSE	0	2	0	0	2
17	PJT17	2010-12-01	1-Common	1-Common	0	1-Common	1-Common	0	4-Never	0	4-Never	0	3-Not common	0	4-Never	0	0	0	TRUE	0	FALSE	0	FALSE	0	FALSE	0	FALSE	0	0	0	TRUE	0	FALSE	0	FALSE	FALSE	0	FALSE	FALSE	0	FALSE	0	0	FALSE	0	1	0	0	1
18	PJT18	2010-01-13	1-Common	1-Common	0	1-Common	1-Common	0	2-Sometimes	0	3-Not common	0	3-Not common	0	4-Never	0	0	NO	TRUE	0	FALSE	0	FALSE	0	TRUE	0	FALSE	0	0	0	FALSE	0	FALSE	0	TRUE	TRUE	0	FALSE	TRUE	MUSCOVY DUCK, CHICKEN, DOG	FALSE	0	0	FALSE	0	1	0	0	1
19	PJT19	2010-01-13	1-Common	1-Common	THROUGH AWAY	1-Common	1-Common	0	3-Not common	0	4-Never	0	3-Not common	IF WASHING IN A CAR WASH	4-Never	0	0		TRUE	0	FALSE	0	FALSE	0	TRUE	0	FALSE	0	0	0	TRUE	0	FALSE	0	FALSE	FALSE	0	FALSE	FALSE	0	FALSE	0	0	FALSE	0	1	0	0	1
20	PJT20	2010-01-13	1-Common	1-Common	0	1-Common	1-Common	0	3-Not common	0	4-Never	0	4-Never	0	4-Never	0	0	NO	TRUE	0	FALSE	0	FALSE	0	FALSE	0	FALSE	0	0	0	TRUE	0	FALSE	0	FALSE	FALSE	0	FALSE	FALSE	0	FALSE	0	0	FALSE	0	1	0	0	1
21	KLT21	2010-01-19	1-Common	1-Common	TROUGH IN FRONT OF HOUSE	1-Common	1-Common	TROUGH TO WATER CANAL	2-Sometimes	IN THE RIVER	4-Never	0	4-Never	0	4-Never	0	0	NEVER	TRUE	FINISH DUCK TRASPORTED	TRUE	IF TOO DIRTY	FALSE	0	TRUE	IF VERY TIRED	FALSE	0	0	0	FALSE	0	FALSE	0	TRUE	TRUE	CARPORT	TRUE	TRUE	PIGEON	FALSE	0	0	FALSE	0	2 -3	0	0	2-3
22	KLT22	2010-02-17	1-Common	1-Common	trough in front of house	1-Common	1-Common	trough in water canal	1-Common	0	4-Never	0	4-Never	0	4-Never	0	0	no	TRUE	0	FALSE	0	FALSE	0	FALSE	0	FALSE	0	0	0	TRUE	0	TRUE	chicken	FALSE	FALSE	0	FALSE	FALSE	0	FALSE	0	0	FALSE	0	2	0	0	2
23	KLT23	2010-02-18	1-Common	1-Common	0	1-Common	1-Common	0	4-Never	USING OIL FOR WASHING LOADING SURFACE FOR PREVENT CORROSIVE IRON	4-Never	0	4-Never	0	4-Never	0	0	NO	TRUE	0	TRUE	0	FALSE	0	FALSE	0	FALSE	0	0	0	TRUE	0	FALSE	0	FALSE	FALSE	0	FALSE	FALSE	0	FALSE	0	0	FALSE	0	2	0	0	2
24	KLT24	2010-02-18	1-Common	1-Common	TROUGH IN RIVER	1-Common	1-Common	0	1-Common	0	3-Not common	0	4-Never	0	4-Never	0	0	NO	FALSE	0	TRUE	0	FALSE	0	FALSE	0	FALSE	0	0		TRUE	0	FALSE	0	FALSE	FALSE	0	FALSE	FALSE	0	FALSE	0	0	FALSE	0	1	0	0	2
26	KLT26	2010-02-17	1-Common	1-Common	0	1-Common	1-Common	0	1-Common	0	4-Never	0	4-Never	0	4-Never	0	0		TRUE	0	FALSE	0	FALSE	0	FALSE	0	FALSE	0	0		TRUE	0	TRUE	CHICKEN	FALSE	FALSE	0	FALSE	FALSE	0	FALSE	0	0	FALSE	0	2	0	0	2
27	KLT27	2010-02-17	1-Common	1-Common	TROUGH AWAY ON FRONT YARD	1-Common	1-Common	WATER CANAL	2-Sometimes	0	4-Never	0	3-Not common	0	4-Never	0	0	NO	TRUE	0	TRUE	0	FALSE	0	TRUE	MONTHLY	FALSE	0	0	0	FALSE	0	FALSE	0	TRUE	TRUE	0	FALSE	FALSE	0	FALSE	0	0	FALSE	0	2	0	0	2
28	KL28	2010-02-17	1-Common	1-Common	0	1-Common	1-Common	0	3-Not common	0	4-Never	0	3-Not common	0	4-Never	0	0	NO	TRUE	0	FALSE	0	FALSE	0	TRUE	0	FALSE	0	0	0	FALSE	0	FALSE	0	TRUE	TRUE	0	FALSE	FALSE	0	FALSE	0	0	FALSE	0	2	0	0	2
29	KLT29	2010-02-18	1-Common	1-Common	0	1-Common	1-Common	0	4-Never	0	4-Never	0	4-Never	0	4-Never	0	0	NEVER	TRUE	IN FRONT OF HOUSE	TRUE	NEAR VILLAGE	FALSE	0	FALSE	0	FALSE	0	0	0	TRUE	CLOSED	FALSE	0	FALSE	FALSE	0	FALSE	FALSE	0	FALSE	0	0	FALSE	0	2	0	0	2
30	BRT31	2010-05-01	1-Common	1-Common	TROWN TO RIVER	1-Common	1-Common	TROWN TO RIVER	1-Common	0	4-Never	0	4-Never	0	2-Sometimes	0	0	NEVER	TRUE	0	FALSE	0	FALSE	0	FALSE	0	FALSE	0	0		TRUE	0	FALSE	0	FALSE	FALSE	0	FALSE	FALSE	0	FALSE	0	0	FALSE	0	2	0	0	0
31	BRT32	2010-05-01	1-Common	1-Common	0	1-Common	1-Common	0	1-Common	0	3-Not common	DETERGENT	4-Never	0	4-Never	0	0	NO	FALSE	0	TRUE	0	FALSE	0	TRUE	0	FALSE	0	0	0	FALSE	0	FALSE	0	FALSE	FALSE	0	FALSE	FALSE	0	TRUE	NEIGHBOUR	NEIGHBOUR'S YARD	FALSE	0	2	900.000,-	DUCK OWNER	0
32	BRT33	2010-05-01	2-Sometimes	2-Sometimes	0	1-Common	1-Common	0	1-Common	0	4-Never	0	4-Never	0	4-Never	0	0	NO	FALSE	0	TRUE	0	FALSE	0	FALSE	0	FALSE	0	0	0	TRUE	0	FALSE	0	FALSE	FALSE	0	FALSE	FALSE	0	FALSE	0	0	FALSE	0	1	50.000,-	DUCK OWNER	1
33	BRT34	2010-05-01	1-Common	1-Common	0	1-Common	1-Common	0	1-Common	0	3-Not common	0	4-Never	0	4-Never	0	0		TRUE	0	TRUE	0	TRUE	0	TRUE	0	FALSE	0	0	0	TRUE	0	FALSE	0	FALSE	FALSE	0	FALSE	FALSE	0	FALSE	0	0	FALSE	0	1-2	30.000,-	DUCK OWNER	0
34	BRT35	2010-05-01	1-Common	1-Common	00	1-Common	1-Common	0	2-Sometimes	0	4-Never	0	3-Not common	0	4-Never	0	0	NEVER	TRUE	BEFORE TRANSPORT	TRUE	AFTER TRANSPORT	FALSE	0	FALSE	0	FALSE	0	0	0	TRUE	0	FALSE	0	FALSE	FALSE	0	FALSE	FALSE	0	FALSE	0	0	FALSE	0	2	0	DUCK OWNER	2
36	BRT37	2010-06-01	1-Common	1-Common	0	1-Common	1-Common	0	2-Sometimes	0	3-Not common	0	4-Never	0	4-Never	0	0	NO	TRUE	0	TRUE	0	FALSE	0	TRUE	0	FALSE	0	0	0	TRUE	0	FALSE	0	FALSE	FALSE	0	FALSE	FALSE	0	FALSE	0	0	FALSE	0	2	0	DUCK OWNER	2
37	BRT38	2010-06-01	2-Sometimes	2-Sometimes	FLASH WITH WATER	2-Sometimes	2-Sometimes	TROWN IN RIVER	2-Sometimes	0	4-Never	0	4-Never	0	4-Never	0	0	0	TRUE	0	FALSE	0	FALSE	0	FALSE	0	FALSE	0	0	0	TRUE	0	FALSE	0	FALSE	FALSE	0	FALSE	FALSE	0	FALSE	0	0	FALSE	0	2	50.000,-	DUCK OWNER	2
38	BRT39	2010-06-01	1-Common	1-Common	0	1-Common	1-Common	0	1-Common	0	4-Never	0	4-Never	0	4-Never	0		0	FALSE	0	FALSE	0	FALSE	0	FALSE	0	FALSE		0	0	TRUE	0	FALSE	0	FALSE	FALSE	0	FALSE	FALSE	0	FALSE		0	FALSE	0	2	30.000/day	duck owner	2
39	BRT40	2010-12-01	1-Common	1-Common	0	1-Common	1-Common	0	4-Never	0	4-Never	0	4-Never	0	4-Never	0	0	0	FALSE	0	TRUE	0	FALSE	0	FALSE	0	FALSE	0	0	0	TRUE	0	FALSE	0	FALSE	FALSE	0	FALSE	FALSE	0	FALSE	0	0	FALSE	0	2	NO	NO	2
40	PET41	2010-10-02	1-Common	1-Common	0	4-Never	4-Never	0	1-Common	0	2-Sometimes	SPRAY WITH INSECT	4-Never	0	4-Never	0		NO	TRUE	0	TRUE	0	FALSE	0	FALSE	0	FALSE	0	0	0	TRUE	0	FALSE	0	FALSE	FALSE	0	FALSE	FALSE	0	FALSE	0	0	FALSE	0	2	25000,-	DRIVER	2
41	PET42	2010-10-02	1-Common	1-Common	0	1-Common	1-Common	0	1-Common	0	4-Never	0	4-Never	0	4-Never	0	0	0	TRUE	WASH USE DETERGENT AND WATER	FALSE	0	FALSE	0	FALSE	0	FALSE	0	0	0	TRUE	0	FALSE	0	FALSE	FALSE	0	FALSE	FALSE	0	FALSE	0	0	FALSE	0	2	0	0	2
42	PET43		1-Common	1-Common	0	1-Common	1-Common	0	1-Common	0	4-Never	0	3-Not common	0	4-Never	0	0	NO	FALSE	0	TRUE	0	FALSE	0	FALSE	0	FALSE	0	0	0	TRUE	0	FALSE	0	FALSE	FALSE	0	FALSE	FALSE	0	FALSE	0	0	FALSE	0	2	0	0	2
43	PET44	2010-10-02	1-Common	1-Common	0	1-Common	1-Common	0	1-Common	0	4-Never	0	4-Never	0	4-Never	0	0	NO	FALSE	0	TRUE	0	FALSE	0	FALSE	0	FALSE	0	0	0	TRUE	0	FALSE	0	FALSE	FALSE	0	FALSE	FALSE	0	FALSE	0	0	FALSE	0	2	0	0	2
44	PET45	2010-11-02	1-Common	1-Common	0	1-Common	1-Common	0	4-Never	0	4-Never	0	4-Never	0	4-Never	0	0		FALSE	0	TRUE	0	FALSE	0	FALSE	0	FALSE	0	0	0	TRUE	0	FALSE	0	FALSE	FALSE	0	FALSE	FALSE	0	FALSE	0	0	FALSE	0	2	0	0	2
45	PET46	2010-11-02	1-Common	1-Common	0	1-Common	1-Common	0	2-Sometimes	0	4-Never	0	3-Not common	0	4-Never	0	0	NO	FALSE	0	TRUE	0	FALSE	0	FALSE	0	FALSE	0	0	0	TRUE	0	FALSE	0	FALSE	FALSE	0	FALSE	FALSE	0	FALSE	0	0	FALSE	0	2	0	0	2
46	PET47	2010-11-02	1-Common	1-Common	0	1-Common	1-Common	0	2-Sometimes	0	3-Not common	0	4-Never	0	4-Never	0	0	NO	FALSE	0	TRUE	0	FALSE	0	FALSE	0	FALSE	0	00	0	TRUE	0	FALSE	0	FALSE	FALSE	0	FALSE	FALSE	0	FALSE	0	0	FALSE	0	2	0	0	2
47	PET48	2010-12-01	1-Common	1-Common	0	1-Common	1-Common	0	1-Common	0	4-Never	0	3-Not common	0	4-Never	0	0	NO	FALSE	0	TRUE	0	FALSE	0	FALSE	0	FALSE	0	0	0	TRUE	0	FALSE	0	FALSE	FALSE	0	FALSE	FALSE	0	FALSE	0	0	FALSE	0	2	0	DUCK OWNER	2
48	PET49	2010-01-13	1-Common	1-Common	0	1-Common	1-Common	0	2-Sometimes	0	4-Never	0	4-Never	0	4-Never	0	0	0	FALSE	0	TRUE	0	FALSE	0	FALSE	0	FALSE	0	0	0	TRUE	0	FALSE	0	FALSE	FALSE	0	FALSE	FALSE	0	FALSE	0	0	FALSE	0	2	0	0	2
49	PET49	2010-01-14	1-Common	1-Common	0	1-Common	1-Common	0	2-Sometimes	0	4-Never	0	4-Never	0	4-Never	0	0	NO	TRUE	0	TRUE	0	FALSE	0	FALSE	0	FALSE	0	0	0	TRUE	0	FALSE	0	FALSE	FALSE	0	FALSE	FALSE	0	FALSE	0	0	FALSE	0	2	0	0	2
50	KNT51	2010-05-01	1-Common	1-Common	0	1-Common	1-Common	0	2-Sometimes	0	4-Never	0	3-Not common	0	4-Never	0	0	NO	TRUE	0	FALSE	0	FALSE	0	FALSE	0	FALSE	0	0	0	TRUE	0	FALSE	0	FALSE	FALSE	0	FALSE	FALSE	0	FALSE	0	0	FALSE	0	0	0	0	0
51	KNT52	2010-05-01	1-Common	1-Common	0	1-Common	1-Common	0	1-Common		4-Never	0	3-Not common	0	4-Never	0	0	NO	TRUE	0	FALSE	0	FALSE	0	FALSE	0	FALSE	0	0	0	TRUE	0	FALSE	0	FALSE	FALSE	0	FALSE	FALSE	0	FALSE	0	0	FALSE	00	0	0	0	0
52	KNT53	2010-06-01	1-Common	1-Common	0	1-Common	1-Common	0	1-Common	0	4-Never	0	3-Not common	0	4-Never	0			TRUE	00	FALSE	0	FALSE	0	TRUE	0	FALSE	0	0	0	TRUE	0	FALSE	0	FALSE	FALSE	0	FALSE	FALSE	0	FALSE		0	FALSE	0	0	0	0	0
53	KNT54	2010-06-01	1-Common	1-Common	0	1-Common	1-Common	0	1-Common	0	4-Never	0	3-Not common	0	4-Never	0	0	0	FALSE	0	FALSE	0	FALSE	0	FALSE	0	FALSE	0	0	0	TRUE	0	FALSE	0	FALSE	FALSE	0	FALSE	FALSE	0	FALSE	0	0	FALSE	0	0	0	0	0
54	KNT55	2010-06-01	1-Common	1-Common	0	1-Common	1-Common	0	1-Common	0	4-Never	0	4-Never	0	4-Never	0	0	NO	TRUE	0	FALSE	0	FALSE	0	FALSE	0	FALSE	0	0	0	TRUE	0	FALSE	0	FALSE	FALSE	0	FALSE	FALSE	0	FALSE	0	0	FALSE	0	0	0	0	0
56	KNT57	2010-08-01	1-Common	1-Common	0	1-Common	1-Common	0	1-Common	0	4-Never	0	4-Never	0	4-Never	0	0	0	TRUE	0	FALSE	0	FALSE	0	FALSE	0	FALSE	0	0	0	TRUE	0	FALSE	0	FALSE	FALSE	0	FALSE	FALSE	0	FALSE	0	0	FALSE	0	0	0	0	0
58	KNT59	2010-02-02	1-Common	1-Common	0	1-Common	1-Common	0	1-Common	0	4-Never	0	4-Never	0	4-Never	0	0	0	FALSE	0	TRUE	0	FALSE	0	FALSE	0	FALSE	0	0	0	TRUE	0	FALSE	0	FALSE	FALSE	0	FALSE	FALSE	0	FALSE	0	0	FALSE	0	0	0	0	0
59	KNT60	2010-02-02	1-Common	1-Common	0	1-Common	1-Common	0	1-Common	0	4-Never	0	4-Never	0	4-Never	0	0		TRUE	0	FALSE	0	FALSE	0	TRUE	0	FALSE	0	0	0	TRUE	0	FALSE	0	FALSE	FALSE	0	FALSE	FALSE	00	FALSE	0	0	FALSE	0	0	0	0	0
[truncated: 52 more columns]
